# Supplementary material for: Assessing diagnostic performance of plasma biomarkers in Alzheimer’s disease versus cognitively unimpaired individuals: P-tau217 emerges as the optimal marker in Chinese cohorts
Source: Front Aging Neurosci. 2025 Mar 26;17:1554805. doi: 10.3389/fnagi.2025.1554805 (PMC11979274; doi:10.3389/fnagi.2025.1554805)
Supplement: Supplementary file 1 [file Table_1.xlsx]

## Sheet: Supplementary table 1
Supplementary Table 1 Information of Simoa kit
Detection Indicators	Reagent Name	Detection Range		Antibody	References
		Standard Curve	Plasma Sample
p-Tau217	Simoa ALZpath p-Tau 217 v2 kit	0.02-10pg/ml	0-30pg/ml	Provided by ALZpath Inc	1. Diagnostic Accuracy of a Plasma Phosphorylated Tau 217 Immunoassay for Alzheimer Disease Pathology 2. Diagnostic and discriminative accuracy of plasma phosphorylated tau 217 for symptomatic Alzheimer ʼs disease in a Chinese cohort
Ab40	Simoa Neurology 3-Plex A Advantage Kit	0.196-150 pg/ml	0-600 pg/ml		1. A combination model of AD biomarkers revealed by machine learning precisely predicts Alzheimer’s dementia: China Aging and Neurodegenerative Initiative (CANDI) study 2. Associations of risk genes with onset age and plasma biomarkers of Alzheimer’s disease: a large case–control study in mainland China 3. Non-linear Character of Plasma Amyloid Beta Over the Course of Cognitive Decline in Alzheim…
Ab42		0.045-50 pg/ml	0-200 pg/ml
Tau		0.019-100 pg/ml	0-400 pg/ml
